# Supplementary material for: Dynamic Cultivation of Akkermansia muciniphila in an Improved Gastrointestinal Reactor: Enhanced Growth and Metabolomic Profiling
Source: Foods. 2026 Apr 22;15(9):1467. doi: 10.3390/foods15091467 (PMC13164191; doi:10.3390/foods15091467)
Supplement: Supplementary file 1 [file foods-15-01467-s001.zip]

Archive with 1 entries (1 files):
- foods-4253752-supplementary.pdf
